# Supplementary material for: Immediate and short-term effects of neurodynamic techniques on hamstring flexibility: A systematic review with meta-analysis
Source: PLoS One. 2025 Feb 6;20(2):e0318671. doi: 10.1371/journal.pone.0318671 (PMC11801537; doi:10.1371/journal.pone.0318671)
Supplement: S1 Data — (XLSX) [file pone.0318671.s001.xlsx]

## Sheet: todos
Studlab	t1	y1	sd1	n1	t2	y2	sd2	n2	t3	y3	sd3	n3	rob	test	Time (weeks)	Session/week
Alshammari, 2019	C	6.2	6.4	20	ND	9.3	6.2	20						KEA	0	1
Sharma, 2016	ND	18.6	6.4	20	C	11.3	7.3	20						KEA	1	3
Satkunskiene, 2019	ND	9.7	4.9	11	SS	7	3.4	11						SLR test	0	1
Mhatre, 2013	ND	9.82	6.59	28	SS	10	7.32	28						KEA	0	1
Webrigh, 1997	SS	8.9	9.45	15	ND	10.2	9.31	11	C	-2.5	6.73	14		KEA	6	7
De Ridder, 2019	ND	12.6	2.55	25	SS	9.4	3.39	25						SLR test	6	7
Castellote-Caballero, 2014	SS	5.6	7.52	40	ND	10.8	4.28	40	C	0	5.56	40		SLR test	0	1
Muragod, 2017	SS	3.02	1.53	10	ND	7.62	1.15	10						KEA	2	5
Castellote-Caballero, 2013	ND	9.3	6.72	14	C	0.2	6.73	14						SLR test	1	3
Areeudomwong, 2016	ND	11.92	8.05	20	C	1.42	2.78	20						KEA	4	3

## Sheet: All
Studlab	te	mean.e	sd.e	n.e	tc	mean.c	sd.c	n.c	rob	Comparison	test	Length(weeks)	Sessions/week	Total sessions
Alshammari, 2019	ND	9.3	6.2	20	C	6.2	6.4	20	Some concerns	Neurodynamic techniques VS Control	KEA	1	1	1
Areeudomwong, 2016	ND	11.92	8.05	20	C	1.42	2.78	20	Some concerns	Neurodynamic techniques VS Control	KEA	4	3	12
Castellote-Caballero, 2013	ND	9.3	6.72	14	C	0.2	6.73	14	Some concerns	Neurodynamic techniques VS Control	SLR test	1	3	3
Castellote-Caballero, 2014 (A)	ND	10.8	4.28	40	SS	5.6	7.52	40	Some concerns	Neurodynamic techniques VS Static stretching	SLR test	1	1	1
Castellote-Caballero, 2014 (B)	ND	10.8	4.28	40	C	0	5.56	40	Some concerns	Neurodynamic techniques VS Control	SLR test	1	1	1
De Ridder, 2019	ND	12.6	2.55	25	SS	9.4	3.39	25	Some concerns	Neurodynamic techniques VS Static stretching	SLR test	6	7	42
Guru-Karthick, 2019 (A)	ND	10.24	7.5	35	C	0.52	5.36	35	Some concerns	Neurodynamic techniques VS Control	KEA	1	1	1
Guru-Karthick, 2019 (B)	ND	14.76	7.44	35	C	0.52	5.36	35	Some concerns	Neurodynamic techniques VS Control	KEA	1	1	1
Mendez-Sanchez, 2010	ND	6.21	3.12	4	C	2.85	4.26	4	Some concerns	Neurodynamic techniques VS Control	SLR test	1	1	1
Mhatre, 2013	ND	9.82	6.59	28	SS	10	7.32	28	Some concerns	Neurodynamic techniques VS Static stretching	KEA	1	1	1
Muragod, 2017	ND	7.62	1.15	10	SS	3.02	1.53	10	Some concerns	Neurodynamic techniques VS Static stretching	KEA	2	5	10
Satkunskiene, 2019	ND	9.7	4.9	11	SS	7	3.4	11	Some concerns	Neurodynamic techniques VS Static stretching	SLR test	1	1	1
Sharma, 2016 (A)	ND	18.6	6.4	20	C	11.3	7.3	20	Low	Neurodynamic techniques VS Control	KEA	1	3	3
Sharma, 2016 (B)	ND	20.9	7.9	20	C	11.3	7.3	20	Low	Neurodynamic techniques VS Control	KEA	1	3	3
Webrigh, 1997 (A)	ND	10.2	9.31	11	C	-2.5	6.73	14	Some concerns	Neurodynamic techniques VS Control	KEA	6	7	42
Webrigh, 1997 (B)	ND	10.2	9.31	11	SS	8.9	9.45	15	Some concerns	Neurodynamic techniques VS Static stretching	KEA	6	7	42
Escobar, 2023 (A)	ND	3.38	5.37	8	C	2.25	9.42	8	Some concerns	Neurodynamic techniques VS Control	SLR test	0	1	1
Escobar, 2023 (B)	ND	17.13	11.78	8	C	1.63	8.62	8	Some concerns	Neurodynamic techniques VS Control	SLR test	1	1	1

## Sheet: Inmediate
Studlab	te	mean.e	sd.e	n.e	tc	mean.c	sd.c	n.c	rob	Comparison	test	Time (weeks)	Session/week
Alshammari, 2019	ND	9.3	6.2	20	C	6.2	6.4	20	Some concerns	Neurodynamic techniques VS Control	KEA	0	1
Satkunskiene, 2019	ND	9.7	4.9	11	SS	7	3.4	11	Some concerns	Neurodynamic techniques VS Static stretching	SLR test	0	1
Mhatre, 2013	ND	9.82	6.59	28	SS	10	7.32	28	Some concerns	Neurodynamic techniques VS Static stretching	KEA	0	1
Castellote-Caballero, 2014 (A)	ND	10.8	4.28	40	SS	5.6	7.52	40	Some concerns	Neurodynamic techniques VS Static stretching	SLR test	0	1
Castellote-Caballero, 2014 (B)	ND	10.8	4.28	40	C	0	5.56	40	Some concerns	Neurodynamic techniques VS Control	SLR test	0	1
Mendez-Sanchez, 2010	ND	6.21	3.12	4	C	2.85	4.26	4	Some concerns	Neurodynamic techniques VS Control	SLR test	0	1
Guru-Karthick, 2019 (A)	ND	10.24	7.5	35	C	0.52	5.36	35	Some concerns	Neurodynamic techniques VS Control	KEA	0	1
Guru-Karthick, 2019 (B)	ND	14.76	7.44	35	C	0.52	5.36	35	Some concerns	Neurodynamic techniques VS Control	KEA	0	1
Escobar, 2023	ND	3.38	5.37	8	C	2.25	9.42	8	Some concerns	Neurodynamic techniques VS Control	SLR test	0	1

## Sheet: Short
Data extractors:	S-NDAA and A-TC.	Disagreements were resolved by V-MV.
Date:	June, 2024
Confirmation to be included	Studlab	te	mean.e	sd.e	n.e	tc	mean.c	sd.c	n.c	rob	Comparison	test	Time (weeks)	Session/week
Yes	Sharma, 2016 (A)	ND	18.6	6.4	20	C	11.3	7.3	20	Low	Neurodynamic techniques VS Control	KEA	1	3
Yes	Sharma, 2016 (B)	ND	20.9	7.9	20	C	11.3	7.3	20	Low	Neurodynamic techniques VS Control	KEA	1	3
Yes	Webrigh, 1997 (A)	ND	10.2	9.31	11	C	-2.5	6.73	14	Some concerns	Neurodynamic techniques VS Control	KEA	6	7
Yes	Webrigh, 1997 (B)	ND	10.2	9.31	11	SS	8.9	9.45	15	Some concerns	Neurodynamic techniques VS Static stretching	KEA	6	7
Yes	De Ridder, 2019	ND	12.6	2.55	25	SS	9.4	3.39	25	Some concerns	Neurodynamic techniques VS Static stretching	SLR test	6	7
Yes	Muragod, 2017	ND	6.5	1.81	10	SS	2.6	3.04	10	Some concerns	Neurodynamic techniques VS Static stretching	SLR test	2	5
Yes	Castellote-Caballero, 2013	ND	9.3	6.72	14	C	0.2	6.73	14	Some concerns	Neurodynamic techniques VS Control	SLR test	1	3
Yes	Areeudomwong, 2016	ND	11.92	8.05	20	C	1.42	2.78	20	Some concerns	Neurodynamic techniques VS Control	KEA	4	3
Yes	Escobar, 2023	ND	17.13	11.78	8	C	1.63	8.62	8	Some concerns	Neurodynamic techniques VS Control	SLR test	1	1
