# Supplementary material for: Immediate and short-term effects of neurodynamic techniques on hamstring flexibility: A systematic review with meta-analysis
Source: PLoS One. 2025 Feb 6;20(2):e0318671. doi: 10.1371/journal.pone.0318671 (PMC11801537; doi:10.1371/journal.pone.0318671)
Supplement: S3 File — (XLSX) [file pone.0318671.s004.xlsx]

## Sheet: Hoja1
title	year	journal	volume	issue	pages	authors
Effectiveness of neural mobilization on pain intensity, disability, and physical performance in adults with musculoskeletal pain-A protocol for a systematic review of randomized and quasi-randomized controlled trials and planned meta-analysis	2022	PLoS ONE	17	3		Baptista, F.M. and Cruz, E.B. and Afreixo, V. and Silva, A.G.
The effectiveness of neuromobilization exercises in carpal tunnel syndrome: Systematic review and meta-analysis	2022	Physiotherapy Theory and Practice				Paraskevopoulos, E. and Karanasios, S. and Gioftsos, G. and Tatsios, P. and Koumantakis, G. and Papandreou, M.
Short-term Effects of Neurodynamic Techniques for Treating Carpal Tunnel Syndrome: A Systematic Review with Meta-analysis	2021	Journal of Orthopaedic and Sports Physical Therapy	51	12	566-580	de Arenas-Arroyo, S.N. and Cavero-Redondo, I. and Torres-Costoso, A. and Reina-Gutiérrez, S. and Álvarez-Bueno, C. and Martínez-Vizcaíno, V.
Neurodynamic sliders promote flexibility in tight hamstring syndrome	2020	European Journal of Sport Science	20	7	973-980	de Ridder, R. and De Blaiser, C. and Verrelst, R. and De Saer, R. and Desmet, A. and Schuermans, J.
Effects of low level laser therapy and median nerve mobilization after carpal tunnel release: A randomized controlled trial	2020	Fizjoterapia Polska	20	5	128-134	Sharaf, M.A. and Faggal, M.S. and Saleh, M.S. and Rehab, N.I.
Electrophysiological response of the neurodynamic mobilization and cupping therapy in patients with discogenic sciatica: A randomized controlled trial	2020	Fizjoterapia Polska	20	2	34-40	Torad, A. and Saleh, A. and Aneis, Y. and Azzam, A. and Abo-Gazia, A. and Radwan, H.
Effects of neurodynamic treatment on hamstrings flexibility: A systematic review and meta-analysis	2019	Physical Therapy in Sport	40		244-250	López López, L. and Torres, J.R. and Rubio, A.O. and Torres Sánchez, I. and Cabrera Martos, I. and Valenza, M.C.
Is manual therapy based on neurodynamic techniques effective in the treatment of carpal tunnel syndrome? A randomized controlled trial	2019	Clinical Rehabilitation	33	3	408-417	Wolny, T. and Linek, P.
Long-term patient observation after conservative treatment of carpal tunnel syndrome: A summary of two randomised controlled trials	2019	PeerJ	2019	11		Wolny, T. and Linek, P.
Effects of active versus passive upper extremity neural mobilization combined with mechanical traction and joint mobilization in females with cervical radiculopathy: A randomized controlled trial	2019	Journal of Back and Musculoskeletal Rehabilitation	32	5	725-730	Ayub, A. and Osama, M. and Shakil-Ur-Rehman and Ahmad, S.
Effectiveness of tricardin (danshenform 250 mg dripping pills capsules) along with physical rehabilitation in diabetic polyneuropathies	2019	Rawal Medical Journal	44	1	49-52	Tassadaq, N. and Wahid, Y.
A novel approach to improve hamstring flexibility: A single-blinded randomised clinical trial	2019	South African Journal of Physiotherapy	75	1		Alshammari, F. and Alzoghbieh, E. and Abu Kabar, M. and Hawamdeh, M.
Therapeutic heat and cold around the elbow on the response of median neurodynamic test 1	2019	Journal of Bodywork and Movement Therapies	23	1	183-188	Gomes, W.C. and Vishal, K. and Balthillaya, G.
Integration of a neurodynamic approach into the treatment of dysarthria for patients with idiopathic Parkinson's disease: A pilot study	2018	Journal of Bodywork and Movement Therapies	22	3	648-656	Ateras, B. and von Piekartz, H.
Neurodynamic Techniques Versus “Sham” Therapy in the Treatment of Carpal Tunnel Syndrome: A Randomized Placebo-Controlled Trial	2018	Archives of Physical Medicine and Rehabilitation	99	5	843-854	Wolny, T. and Linek, P.
The immediate effect of osteopathic cervical spine mobilization on median nerve mechanosensitivity: A triple-blind, randomized, placebo-controlled trial	2018	Journal of Bodywork and Movement Therapies	22	2	252-260	Whelan, G. and Johnston, R. and Millward, C. and Edwards, D.J.
Is pharmacologic treatment better than neural mobilization for cervicobrachial pain? A randomized clinical trial	2018	International Journal of Medical Sciences	15	5	456-465	Calvo-Lobo, C. and Unda-Solano, F. and López-López, D. and Sanz-Corbalán, I. and Romero-Morales, C. and Palomo-López, P. and Seco-Calvo, J. and Rodríguez-Sanz, D.
Ultrasonographic and clinical evaluation of additional contribution of kinesiotaping to tendon and nerve gliding exercises in the treatment of carpal tunnel syndrome	2018	Turkish Journal of Medical Sciences	48	5	925-932	Yildirim, P. and Dilek, B. and Şahin, E. and Gülbahar, S. and Kizil, R.
Immediate effects of acupuncture on the mechanosensitivity of the median nerve: An exploratory randomised trial	2018	Acupuncture in Medicine	36	3	132-138	Morais, N. and Greten, H.J. and Santos, M.J. and MacHado, J.P.
Median nerve mobilization techniques in the treatment of carpal tunnel syndrome: A systematic review	2017	Journal of Hand Therapy	30	4	397-406	Lim, Y.H. and Chee, D.Y. and Girdler, S. and Lee, H.C.
Changes in hamstring range of motion after neurodynamic sciatic sliders: A critically appraised topic	2017	Journal of Sport Rehabilitation	26	4	311-315	Bonser, R.J. and Hancock, C.L. and Hansberger, B.L. and Loutsch, R.A. and Stanford, E.K. and Zeigel, A.K. and Baker, R.T. and May, J. and Nasypany, A. and Cheatham, S.
Effects of lower body quadrant neural mobilization in healthy and low back pain populations: A systematic review and meta-analysis	2017	Musculoskeletal Science and Practice	27		14-22	Neto, T. and Freitas, S.R. and Marques, M. and Gomes, L. and Andrade, R. and Oliveira, R.
The use of neurodynamic techniques in the conservative treatment of carpal tunnel syndrome - A critical appraisal of the literature	2017	Ortopedia Traumatologia Rehabilitacja	19	5	427-440	Wolny, T.
The effects of neural mobilization on cervical radiculopathy patients' pain, disability, ROM, and deep flexor endurance	2017	Journal of Back and Musculoskeletal Rehabilitation	30	5	951-959	Kim, D.-G. and Chung, S.H. and Jung, H.B.
Effectiveness of neural mobilization with intermittent cervical traction in the management of cervical radiculopathy: A randomized controlled trial	2016	International Journal of Osteopathic Medicine	21		19-28	Savva, C. and Giakas, G. and Efstathiou, M. and Karagiannis, C. and Mamais, I.
The immediate effects of soft tissue mobilization versus therapeutic ultrasound for patients with neck and arm pain with evidence of neural mechanosensitivity: a randomized clinical trial	2016	Journal of Manual and Manipulative Therapy	24	3	128-140	Costello, M. and Puentedura, E.L.J. and Cleland, J. and Ciccone, C.D.
Peripheral response to cervical or thoracic spinal manual therapy: An evidence-based review with meta analysis	2014	Journal of Manual and Manipulative Therapy	22	4	220-229	Chu, J. and Allen, D.D. and Pawlowsky, S. and Smoot, B.
Effect of different physical therapy modalities on post-operative recovery following transverse carpal ligament release: A randomized controlled trial	2013	Physiotherapy Practice and Research	34	2	75-82	Sawan, S.A. and Sayed Mahmoud, H.M. and Hussien, M.M.
The Effectiveness of a manual therapy and exercise protocol in patients with thumb carpometacarpal osteoarthritis: A randomized controlled trial	2013	Journal of Orthopaedic and Sports Physical Therapy	43	4	204-213	Villafañe, J.H. and Cleland, J.A. and Fernández-De-Las-Peñas, C.
Neural tension technique is no different from random passive movements in reducing spasticity in patients with traumatic brain injury	2012	Disability and Rehabilitation	34	23	1978-1985	Lorentzen, J. and Nielsen, D. and Holm, K. and Baagøe, S. and Grey, M.J. and Nielsen, J.B.
Reliability and efficacy of the new massage technique on the treatment in the patients with carpal tunnel syndrome	2012	Rheumatology International	32	10	3171-3179	Madenci, E. and Altindag, O. and Koca, I. and Yilmaz, M. and Gur, A.
Efficacy of some combined conservative methods in the treatment of carpal tunnel syndrome: A randomized controlled clinical and electrophysiological trial	2012	Turkish Journal of Rheumatology	27	1	38-46	Duymaz, T. and Sindel, D. and Kesiktaş, N. and Müslümanoǧlu, L.
Electromyography function, disability degree, and pain in leprosy patients undergoing neural mobilization treatment	2012	Revista da Sociedade Brasileira de Medicina Tropical	45	1	83-88	Véras, L.S.T. and Vale, R.G.S. and de Mello, D.B. and de Castro, J.A.F. and Lima, V. and Trott, A. and Dantas, E.H.M.
Radial nerve mobilization decreases pain sensitivity and improves motor performance in patients with thumb carpometacarpal osteoarthritis: A randomized controlled trial	2012	Archives of Physical Medicine and Rehabilitation	93	3	396-403	Villafañe, J.H. and Silva, G.B. and Bishop, M.D. and Fernandez-Carnero, J.
The immediate effect of unilateral lumbar Z-joint mobilisation on posterior chain neurodynamics: A randomised controlled study	2011	Manual Therapy	16	6	609-613	Szlezak, A.M. and Georgilopoulos, P. and Bullock-Saxton, J.E. and Steele, M.C.
Effects of nerve mobilization exercise as an adjunct to the conservative treatment for patients with tarsal tunnel syndrome	2011	Journal of Manipulative and Physiological Therapeutics	34	7	441-448	Kavlak, Y. and Uygur, F.
Conservative treatment of the cubital tunnel syndrome	2009	Journal of Hand Surgery: European Volume	34	2	201-207	Svernlöv, B. and Larsson, M. and Rehn, K. and Adolfsson, L.
A randomized sham-controlled trial of a neurodynamic technique in the treatment of carpal tunnel syndrome	2009	Journal of Orthopaedic and Sports Physical Therapy	39	10	709-723	Bialosky, J.E. and Bishop, M.D. and Price, D.D. and Robinson, M.E. and Vincent, K.R. and George, S.Z.
Application of motor relearning therapy in the early rehabilitation of stroke: A randomized controlled comparison	2005	Chinese Journal of Clinical Rehabilitation	9	29	1-3	Li, H.-F. and Wang, J.-H. and Feng, J.-C. and Gao, F.
Can we use nerve gliding exercises in women with carpal tunnel syndrome?	2005	Advances in Therapy	22	5	467-475	Pinar, L. and Enhos, A. and Ada, S. and Güngör, N.
Treatment of carpal tunnel syndrome with nerve and tendon gliding exercises	2002	American Journal of Physical Medicine and Rehabilitation	81	2	108-113	Akalin, E. and El, Ö. and Peker, Ö. and Şenocak, Ö. and Tamci, Ş. and Gülbahar, S. and Çakmur, R. and Öncel, S.
Comparison of nonballistic active knee extension in neural slump position and static stretch techniques on hamstring flexibility	1997	Journal of Orthopaedic and Sports Physical Therapy	26	1	7-13	Webright, W.G. and Randolph, B.J. and Perrin, D.H.
The initial effects of a cervical spine manipulative physiotherapy treatment on the pain and dysfunction of lateral epicondylalgia	1996	Pain	68	1	69-74	Vicenzino, B. and Collins, D. and Wright, A.
Comparison of Two Manual Therapy Programs, including Tendon Gliding Exercises as a Common Adjunct, While Managing the Participants with Chronic Carpal Tunnel Syndrome.	2022	Pain research & management	2022		1975803	Sheereen FJ and Sarkar B and Sahay P and Shaphe MA and Alghadir AH and Iqbal A and Ali T and Ahmad F
Neurodynamic exercises provide no additional benefit to extension-oriented exercises in people with chronic low back-related leg pain and a directional preference: A randomized clinical trial.	2022	Journal of bodywork and movement therapies	30		140-147	Sousa Filho LF and Barbosa Santos MM and Matos Vasconcelos DB and Soares EA and Dos Santos GHF and da Silva Júnior WM
Observation of the Auxiliary Treatment Effect of Low-Frequency Nerve Therapy Instrument after Hysteroscopy for Moderate and Severe Intrauterine Adhesions Based on Intelligent Medical Treatment.	2022	Journal of healthcare engineering	2022		2929800	Yin M and Pan Y
Manual Lymph Drainage With Progressive Arm Exercises for Axillary Web Syndrome After Breast Cancer Surgery: A Randomized Controlled Trial.	2022	Physical therapy	102	3		Torres-Lacomba M and Prieto-Gómez V and Arranz-Martín B and Ferrandez JC and Yuste-Sánchez MJ and Navarro-Brazález B and Romay-Barrero H
Effectiveness of deep cervical fascial manipulation and yoga postures on pain, function, and oculomotor control in patients with mechanical neck pain: study protocol of a pragmatic, parallel-group, randomized, controlled trial.	2021	Trials	22	1	574	Raja G P and Bhat N S and Fernández-de-Las-Peñas C and Gangavelli R and Davis F and Shankar R and Prabhu A
Effects of neural mobilizations through movement representation techniques for the improvement of neural mechanosensitivity of the median nerve region: a randomized controlled trial.	2021	Somatosensory & motor research	38	4	267-276	Matesanz-García L and Cáceres-Pajuelo JE and Cuenca-Martínez F and La Touche R and Goicoechea-García C and Fernández-Carnero J
Neural Mobilization Short-Term Dose Effect on the Lower-Limb Flexibility and Performance in Basketball Athletes: A Randomized, Parallel, and Single-Blinded Study.	2021	Journal of sport rehabilitation	30	7	1060-1066	Pereira A and Teixeira C and Pereira K and Ferreira L and Marques M and Silva AG
Comparison between neurodynamic therapy and foam rolling in cool-down sessions for delayed onset muscle soreness in healthy individuals.	2021	Journal of bodywork and movement therapies	26		492-500	Vaidya V and Gangwal A and Dabadghav R and Shyam A and Sancheti P
Influence of Tensioner's Mobilization on the Centralization of Symptoms in Cervicobrachial Pain Syndrome: A Randomized Controlled Trial.	2022	Asian spine journal	16	1	119-126	Sudhakar K and Khan SA and Saraswat A and Makhija M
Investigating the effects of neuromobilization in lateral epicondylitis.	2022	Journal of hand therapy : official journal of the American Society of Hand Therapists	35	1	97-106	Yilmaz K and Yigiter Bayramlar K and Ayhan C and Tufekci O
Effects of Diacutaneous Fibrolysis on Mechanosensitivity, Disability, and Nerve Conduction Studies in Mild to Moderate Carpal Tunnel Syndrome: Secondary Analysis of a Randomized Controlled Trial.	2021	Physical therapy	101	2		Jiménez Del Barrio S and Ceballos-Laita L and Bueno-Gracia E and Rodríguez-Marco S and Haddad-Garay M and Estébanez-de-Miguel E
Comparison of two manual therapy techniques in patients with carpal tunnel syndrome: A randomized clinical trial.	2020	Caspian journal of internal medicine	11	2	163-170	Talebi GA and Saadat P and Javadian Y and Taghipour M
Crossover effects of ultrasound-guided percutaneous neuromodulation on contralateral hamstring flexibility.	2021	Acupuncture in medicine : journal of the British Medical Acupuncture Society	39	5	512-521	De-la-Cruz-Torres B and Carrasco-Iglesias C and Minaya-Muñoz F and Romero-Morales C
Effects of a Multimodal Exercise Program Plus Neural Gliding on Postural Control, Pain, and Flexibility of Institutionalized Older Adults: A Randomized, Parallel, and Double-Blind Study.	2020	Journal of geriatric physical therapy (2001)	43	1	3-11	Mateus A and Rebelo J and Silva AG
The addition of neurodynamic exercises to extension-oriented exercises among patients with chronic back-related leg pain: A study protocol.	2019	Journal of bodywork and movement therapies	23	3	473-478	Sousa Filho LF and Barbosa Santos MM and de Farias Neto JP and da Silva Junior WM
The immediate effect of neurodynamic techniques on jumping performance: A randomised double-blind study.	2020	Journal of back and musculoskeletal rehabilitation	33	1	15-20	Aksoy CC and Kurt V and Okur İ and Taspınar F and Taspinar B
The effect of massage technique plus thoracic manipulation versus thoracic manipulation on pain and neural tension in mechanical neck pain: a randomized controlled trial.	2019	Journal of physical therapy science	31	2	195-201	Puntumetakul R and Pithak R and Namwongsa S and Saiklang P and Boucaut R
Neural gliding and neural tensioning differently impact flexibility, heat and pressure pain thresholds in asymptomatic subjects: A randomized, parallel and double-blind study.	2019	Physical therapy in sport : official journal of the Association of Chartered Physiotherapists in Sports Medicine	36		101-109	Martins C and Pereira R and Fernandes I and Martins J and Lopes T and Ramos L and Pacheco J and Silva AG
Comparative Effects of Tensioning and Sliding Neural Mobilization on Static Postural Control and Lower Limb Hop Testing in Football Players.	2019	Journal of sport rehabilitation	28	8	840-846	Ferreira J and Bebiano A and Raro D and Martins J and Silva AG
Neural Tension Technique Improves Immediate Conditioned Pain Modulation in Patients with Chronic Neck Pain: A Randomized Clinical Trial.	2019	Pain medicine (Malden, Mass.)	20	6	1227-1235	Fernández-Carnero J and Sierra-Silvestre E and Beltran-Alacreu H and Gil-Martínez A and La Touche R
[Treatment of Occipital Neuralgia by Electroacupuncture Combined with Neural Mobilization].	2018	Zhen ci yan jiu = Acupuncture research	43	3	185-8	Wang Y and Guo ZN and Yang Z and Wang S
The acute effects of cocoa flavanols on temporal and spatial attention.	2018	Psychopharmacology	235	5	1497-1511	Karabay A and Saija JD and Field DT and Akyürek EG
Effects of Median Nerve Neural Mobilization in Treating Cervicobrachial Pain: A Randomized Waiting List-Controlled Clinical Trial.	2018	Pain practice : the official journal of World Institute of Pain	18	4	431-442	Rodríguez-Sanz D and López-López D and Unda-Solano F and Romero-Morales C and Sanz-Corbalán I and Beltran-Alacreu H and Calvo-Lobo C
Treatment for ulnar neuropathy at the elbow.	2016	The Cochrane database of systematic reviews	11	11	CD006839	Caliandro P and La Torre G and Padua R and Giannini F and Padua L
An innovative training program based on virtual reality and treadmill: effects on gait of persons with multiple sclerosis.	2017	Disability and rehabilitation	39	15	1557-1563	Peruzzi A and Zarbo IR and Cereatti A and Della Croce U and Mirelman A
Neurodynamic treatment did not improve pain and disability at two weeks in patients with chronic nerve-related leg pain: a randomised trial.	2016	Journal of physiotherapy	62	4	197-202	Ferreira G and Stieven F and Araujo F and Wiebusch M and Rosa C and Plentz R and Silva M
A comparison of two stretching programs for hamstring muscles: A randomized controlled assessor-blinded study.	2016	Physiotherapy theory and practice	32	1	53-62	Demoulin C and Wolfs S and Chevalier M and Granado C and Grosdent S and Depas Y and Roussel N and Hage R and Vanderthommen M
Slump Test: Effect of Contralateral Knee Extension on Response Sensations in Asymptomatic Subjects and Cadaver Study.	2016	Spine	41	4	E205-10	Shacklock M and Yee B and Van Hoof T and Foley R and Boddie K and Lacey E and Poley JB and Rade M and Kankaanpää M and Kröger H and Airaksinen O
Short term effectiveness of neural sliders and neural tensioners as an adjunct to static stretching of hamstrings on knee extension angle in healthy individuals: A randomized controlled trial.	2016	Physical therapy in sport : official journal of the Association of Chartered Physiotherapists in Sports Medicine	17		30-7	Sharma S and Balthillaya G and Rao R and Mani R
Results of an Active Neurodynamic Mobilization Program in Patients With Fibromyalgia Syndrome: A Randomized Controlled Trial.	2015	Archives of physical medicine and rehabilitation	96	10	1771-8	Torres JR and Martos IC and Sánchez IT and Rubio AO and Pelegrina AD and Valenza MC
V-TIME: a treadmill training program augmented by virtual reality to decrease fall risk in older adults: study design of a randomized controlled trial.	2013	BMC neurology	13		15	Mirelman A and Rochester L and Reelick M and Nieuwhof F and Pelosin E and Abbruzzese G and Dockx K and Nieuwboer A and Hausdorff JM
The contribution of postural control and bilateral coordination to the impact of dual tasking on gait.	2013	Experimental brain research	226	1	81-93	Yogev-Seligmann G and Giladi N and Gruendlinger L and Hausdorff JM
Effects of a neurodynamic sliding technique on hamstring flexibility in healthy male soccer players. A pilot study.	2013	Physical therapy in sport : official journal of the Association of Chartered Physiotherapists in Sports Medicine	14	3	156-62	Castellote-Caballero Y and Valenza MC and Martín-Martín L and Cabrera-Martos I and Puentedura EJ and Fernández-de-Las-Peñas C
[The сomparative analysis of neyromidin and cerebrolysin effects on neurodynamic processes during craniocerebral injury].	2011	Zhurnal nevrologii i psikhiatrii imeni S.S. Korsakova	111	4	31-6	Zhivolupov SA and Shapkova EIu and Samartsev IN and Iurin AA
Consumption of cocoa flavanols results in an acute improvement in visual and cognitive functions.	2011	Physiology & behavior	103	3	255-60	Field DT and Williams CM and Butler LT
Butler's neuromobilizations combined with proprioceptive neuromuscular facilitation are effective in reducing of upper limb sensory in late-stage stroke subjects: a three-group randomized trial.	2010	Clinical rehabilitation	24	9	810-21	Wolny T and Saulicz E and Gnat R and Kokosz M
Effects of virtual reality training on gait biomechanics of individuals post-stroke.	2010	Gait & posture	31	4	433-7	Mirelman A and Patritti BL and Bonato P and Deutsch JE
Evaluation of the clinical efficacy of conservative treatment in the management of carpal tunnel syndrome.	2009	Advances in therapy	26	1	107-16	Bardak AN and Alp M and Erhan B and Paker N and Kaya B and Onal AE
Effects of training with a robot-virtual reality system compared with a robot alone on the gait of individuals after stroke.	2009	Stroke	40	1	169-74	Mirelman A and Bonato P and Deutsch JE
The effects of neural mobilization in addition to standard care in persons with carpal tunnel syndrome from a community hospital.	2008	Journal of hand therapy : official journal of the American Society of Hand Therapists	21	3	229-40; quiz 241	Heebner ML and Roddey TS
Efficacy of a fabricated customized splint and tendon and nerve gliding exercises for the treatment of carpal tunnel syndrome: a randomized controlled trial.	2007	Archives of physical medicine and rehabilitation	88	11	1429-35	Brininger TL and Rogers JC and Holm MB and Baker NA and Li ZM and Goitz RJ
The immediate effects of a cervical lateral glide treatment technique in patients with neurogenic cervicobrachial pain.	2003	The Journal of orthopaedic and sports physical therapy	33	7	369-78	Coppieters MW and Stappaerts KH and Wouters LL and Janssens K
Aberrant protective force generation during neural provocation testing and the effect of treatment in patients with neurogenic cervicobrachial pain.	2003	Journal of manipulative and physiological therapeutics	26	2	99-106	Coppieters MW and Stappaerts KH and Wouters LL and Janssens K
Randomized controlled trial of neural mobilization after spinal surgery.	2001	Spine	26	24	2647-52	Scrimshaw SV and Maher CG
Endoscopic foraminoplasty: a prospective study on 250 consecutive patients with independent evaluation.	2001	Journal of clinical laser medicine & surgery	19	2	73-81	Knight MT and Goswami A and Patko JT and Buxton N
An investigation to compare the effectiveness of carpal bone mobilisation and neurodynamic mobilisation as methods of treatment for carpal tunnel syndrome.	2000	Manual therapy	5	4	214-22	Tal-Akabi A and Rushton A
Adverse neural tension: a factor in repetitive hamstring strain?	1998	The Journal of orthopaedic and sports physical therapy	27	1	16-21	Turl SE and George KP
A Clinical Prediction Rule to Identify Patients With Low Back Pain Who Are Likely to Experience Short-Term Success Following Lumbar Stabilization Exercises: A Randomized Controlled Validation Study.	2014	Journal of Orthopaedic & Sports Physical Therapy	44	1	6-18	RABIN, ALON and SHASHUA, ANAT and PIZEM, KOBY and DICKSTEIN, RUTHY and DAR, GALI
ACUTE OUTCOMES OF MYOFASCIAL DECOMPRESSION (CUPPING THERAPY) COMPARED TO SELF-MYOFASCIAL RELEASE ON HAMSTRING PATHOLOGY AFTER A SINGLE TREATMENT.	2020	International Journal of Sports Physical Therapy	15	4	579-592	Warren, Aric J. and LaCross, Zach and Volberding, Jennifer L. and O'Brien, Matthew S.
Baseline Characteristics of Patients With Nerve-Related Neck and Arm Pain Predict the Likely Response to Neural Tissue Management.	2013	Journal of Orthopaedic & Sports Physical Therapy	43	6	379-391	Nee, Robert J. and Vicenzino, Bill and Jull, Gwendolen A. and Cleland, Joshua A. and Coppieters, Michel W.
Benefits and Harms of Interventions With Surgery Compared to Interventions Without Surgery for Musculoskeletal Conditions: A Systematic Review With Meta-analysis.	2022	Journal of Orthopaedic & Sports Physical Therapy	52	6	312-344	SKOU, SØREN T. and POULSEN, ERIK and BRICCA, ALESSIO and DIDERIKSEN, METTE and LOHMANDER, L. STEFAN and ROOS, EWA M. and JUHL, CARSTEN B.
Clinical Effects of Dry Needling Among Asymptomatic Individuals With Hamstring Tightness: A Randomized Controlled Trial.	2017	Journal of Sport Rehabilitation	26	6	507-517	Geist, Kathleen and Bradley, Claire and Hofman, Alan and Koester, Rob and Roche, Fenella and Shields, Annalise and Frierson, Elizabeth and Rossi, Ainsley and Johanson, Marie
COMPARISON OF THREE DIFFERENT DENSITY TYPE FOAM ROLLERS ON KNEE RANGE OF MOTION AND PRESSURE PAIN THRESHOLD: A RANDOMIZED CONTROLLED TRIAL.	2018	International Journal of Sports Physical Therapy	13	3	474-482	Cheatham, Scott W. and Stull, Kyle R.
Effect of repeated application of rigid tape on pain and mobility deficits associated with sacroiliac joint dysfunction.	2019	Journal of Back & Musculoskeletal Rehabilitation	32	3	487-496	Neamat Allah, Neama and Sigward, Susan and Mohamed, Ghada and Elhafez, Salam and Emran, Ihab
Effects of autogenic and reciprocal inhibition muscle energy techniques on isometric muscle strength in neck pain: A randomized controlled trial.	2021	Journal of Back & Musculoskeletal Rehabilitation	34	4	555-564	Osama, Muhammad
Effects of oscillatory mobilization as compared to sustained stretch mobilization in the management of cervical radiculopathy: A randomized controlled trial.	2020	Journal of Back & Musculoskeletal Rehabilitation	33	1	153-158	Hassan, Furqan and Osama, Muhammad and Ghafoor, Abdul and Yaqoob, Muhammad Furqan
Effects of Virtual Reality-Augmented Balance Training on Sensory Organization and Attentional Demand for Postural Control in People With Parkinson Disease: A Randomized Controlled Trial ... including Invited Commentary with Author Response.	2011	Physical Therapy	91	6	862-878	Yen, Chang-Yi and Lin, Kwan-Hwa and Hu, Ming-Hsia and Wu, Ruey-Meei and Lu, Tung-Wu and Lin, Chia-Hwa and Deutsch, Judith E. and Mirelman, Anat and Hausdorff, Jeffrey M.
Immediate and Short-term Effects of Thoracic Spine Manipulation in Patients With Cervical Radiculopathy: A Randomized Controlled Trial.	2019	Journal of Orthopaedic & Sports Physical Therapy	49	5	299-309	YOUNG, IAN A. and POZZI, FEDERICO and DUNNING, JAMES and LINKONIS, RICHARD and MICHENER, LORI A.
INFLUENCE OF NEURAL MOBILIZATION OF LOWER LIMBS ON THE FUNCTIONAL PERFORMANCE AND DYNAMIC BALANCE IN ASYMPTOMATIC INDIVIDUALS: A CROSS-OVER RANDOMIZED CONTROLLED TRIAL.	2017	Human Movement	18	4	10-16	NUNES, GUILHERME S. and UHLIG, SHELLEY and DO AMARAL RIBAS, LUCIANE MARI and GONÇALVES, FERNANDA BOTTIN and WAGECK, BRUNA and DE NORONHA, MARCOS
Interventions.	2014	Journal of Orthopaedic & Sports Physical Therapy	44	11	A11-A19
Neural Mobilization: A Systematic Review of Randomized Controlled Trials with an Analysis of Therapeutic Efficacy.	2008	Journal of Manual & Manipulative Therapy (Journal of Manual & Manipulative Therapy)	16	1	8-22	Ellis, Richard F. and Hing, Wayne A.
Pain neurophysiology education improves cognitions, pain thresholds, and movement performance in people with chronic whiplash: A pilot study.	2011	Journal of Rehabilitation Research & Development	48	1	43-57	Oosterwijck, Jessica Van and Nijs, Jo and Meeus, Mira and Truijen, Steven and Craps, Julie and Keybus, Nick Van den and Paul, Lorna
Prediction of Outcome in Women With Carpal Tunnel Syndrome Who Receive Manual Physical Therapy Interventions: A Validation Study.	2016	Journal of Orthopaedic & Sports Physical Therapy	46	6	443-451	FERNÁNDEZ-DE-LAS-PEÑAS, CÉSAR and CLELAND, JOSHUA A. and SALOM-MORENO, JAIME and PALACIOS-CEÑA, MARÍA and MARTÍNEZ-PEREZ, ALMUDENA and PAREJA, JUAN A. and ORTEGA-SANTIAGO, RICARDO
SHORT-TERM EFFECTS OF TRIGGER POINT DRY NEEDLING ON PAIN AND DISABILITY IN SUBJECTS WITH PATELLOFEMORAL PAIN SYNDROME.	2018	International Journal of Sports Physical Therapy	13	3	462-473	Sutlive, Thomas G. and Moore, Josef H. and Golden, Andrew and King, Kristin and Morris, William B. and Morrison, John E. and Koppenhaver, Shane
Superior effect of forceful compared with standard traction mobilizations in hip disability?	2007	Advances in Physiotherapy	9	3	117-128	Vaarbakken, Kjartan and Elisabeth Ljunggren, Anne
The Comparative Effects of Spinal and Peripheral Thrust Manipulation and Exercise on Pain Sensitivity and the Relation to Clinical Outcome: A Mechanistic Trial Using a Shoulder Pain Model.	2015	Journal of Orthopaedic & Sports Physical Therapy	45	4	252-264	CORONADO, ROGELIO A. and BIALOSKY, JOEL E. and BISHOP, MARK D. and RILEY, JOSEPH L. and ROBINSON, MICHAEL E. and MICHENER, LORI A. and GEORGE, STEVEN Z.
The Effect of Additional Ankle and Midfoot Mobilizations on Plantar Fasciitis: A Randomized Controlled Trial.	2015	Journal of Orthopaedic & Sports Physical Therapy	45	4	265-272	SHASHUA, ANAT and FLECHTER, SHLOMO and AVIDAN, LIAT and OFIR, DANI and MELAYEV, ALEX and KALICHMAN, LEONID
The Effect of Ankle TheraBand Training on Dynamic Balance Index Among Elite Male Basketball Players.	2019	Asian Journal of Sports Medicine	10	2	1-7	Tabatabaee, Ramin Ahmadi and Rahnama, Nader and Khayambashy, Khalil and Dehkhoda, Mohammad Reza and Pourgharib Shahi, Mohammad Hossein
The effect of myofascial release and microwave diathermy combined with acupuncture versus acupuncture therapy in tension‐type headache patients: A pragmatic randomized controlled trial.	2018	Physiotherapy Research International	23	2	1-1	Georgoudis, George and Felah, Bledjana and Nikolaidis, Pantelis and Damigos, Dimitrios
The Effectiveness of Physical Agents for Lower-Limb Soft Tissue Injuries: A Systematic Review.	2016	Journal of Orthopaedic & Sports Physical Therapy	46	7	523-554	YU, HAINAN and RANDHAWA, KRISTI and CÔTÉ, PIERRE
The effects of cupping therapy as a new approach in the physiotherapeutic management of carpal tunnel syndrome.	2019	Physiotherapy Research International	24	3	N.PAG-N.PAG	Mohammadi, Shirin and Roostayi, Mohammad Mohsen and Naimi, Sedigheh Sadat and Baghban, Alireza Akbarzadeh
The Effects of Doming of the Diaphragm in Subjects With Short-Hamstring Syndrome: A Randomized Controlled Trial.	2015	Journal of Sport Rehabilitation	24	4	342-348	Valenza, Marie Carmen and Cabrera-Martos, Irene and Torres-Sánchez, Irene and Garcés-García, Aurelio and Mateos-Toset, Sara and Valenza-Demet, Gerald
The Relationship Between History and Physical Examination Findings and the Outcome of Electrodiagnostic Testing in Patients With Sciatica Referred to Physical Therapy.	2014	Journal of Orthopaedic & Sports Physical Therapy	44	7	508-517	SAVAGE, NATHAN J. and FRITZ, JULIE M. and THACKERAY, ANNE
The Effects of Sciatic Nerve Mobilization on Hamstring Flexibility, Lower Limb Strength and Gait Performance in Patients With Chronic Stroke	2015	["Physical Therapy Korea", "한국전문물리치료학회지"]	22	4	8-16	Seung-Chul, Chon and 신윤혁
Safety of lower extremity neurodynamic exercises in adults with diabetes mellitus: a feasibility study	2017	JOURNAL OF MANUAL & MANIPULATIVE THERAPY	25	1	30-38	Boyd, Benjamin S. and Nee, Robert J. and Smoot, Betty
Effect of Neuro-Dynamic Technique on Repetitive Inward Ankle Rolls among Young Malaysian Athletes - A Randomized Controlled Trial	2020	SAINS MALAYSIANA	49	6	1323-1332	Ramalingam, Vinodhkumar and Sundar, Viswanath and Joseph, Saju
The effectiveness of neural mobilization of brachial plexus in patients with chronic unilateral cervical radiculopathy: A single-blinded randomized clinical trial	2019	BIOSCIENCE RESEARCH	16	4	3602-3609	Ibrahim, Asmaa Omar and Fayaz, Nadia Abdelazeem and Abdelazeem, Ahmed Hazim and Hassan, Karima Abdelaty
Comparison of Ipsilateral Versus Contralateral Lower Limb Neural Mobilization in Unilateral Lumbar Radiculopathy- A Randomized Clinical Trial	2021	INTERNATIONAL JOURNAL OF PHYSIOTHERAPY	8	1	26-30	Gurudut, Peeyoosha and Sherpa, Lobsang Bhuti
Does Evidence Support the Use of Neural Tissue Management to Reduce Pain and Disability in Nerve-related Chronic Musculoskeletal Pain?: A Systematic Review With Meta-Analysis	2016	CLINICAL JOURNAL OF PAIN	32	11	991-1004	Su, Yunfeng and Lim, Edwin Choon Wyn
The Effect of Spinal Mobilization With Leg Movement in Patients With Lumbar Radiculopathy-A Double-Blind Randomized Controlled Trial	2019	ARCHIVES OF PHYSICAL MEDICINE AND REHABILITATION	100	5	828-836	Satpute, Kiran and Hall, Toby and Bisen, Richa and Lokhande, Pramod
Recurrent hamstring muscle injury: applying the limited evidence in the professional football setting with a seven-point programme	2014	BRITISH JOURNAL OF SPORTS MEDICINE	48	11		Brukner, Peter and Nealon, Andrew and Morgan, Christopher and Burgess, Darren and Dunn, Andrew
SHORT AND LONG-TERM EFFECTS OF PULSED WAVE AND CONTINUOUS WAVE ULTRASOUND FOR THE TREATMENT OF CARPAL TUNNEL SYNDROME: A RANDOMIZED CLINICAL TRIAL	2020	INTERNATIONAL JOURNAL OF PHYSIOTHERAPY	7	4	167-174	Zwolinska, Jolanta
The effectiveness of gabapentin and exercises in the treatment of carpal tunnel syndrome: a randomized clinical trial	2018	JOURNAL OF EXERCISE REHABILITATION	14	6	1067-1073	Hesami, Omid and Haghighatzadeh, Mahsa and Lima, Behnam Safarpour and Emadi, Naghmeh and Salehi, Shahin
Multimodal physiotherapy treatment based on a biobehavioral approach for patients with chronic cervico-craniofacial pain: a prospective case series	2018	PHYSIOTHERAPY THEORY AND PRACTICE	34	9	671-681	Marcos-Martin, Fernando and Gonzalez-Ferrero, Luis and Martin-Alcocer, Noelia and Paris-Alemany, Alba and La Touche, Roy
EFFECT OF THUMB JOINT MOBILIZATION ON PRESSURE PAIN THRESHOLD IN ELDERLY PATIENTS WITH THUMB CARPOMETACARPAL OSTEOARTHRITIS	2012	JOURNAL OF MANIPULATIVE AND PHYSIOLOGICAL THERAPEUTICS	35	2	110-120	Villafane, Jorge H. and Silva, Guillermo B. and Fernandez-Carnero, Josue
Treating low back pain - Bridging the gap between manual therapy and exercise	2020	JOURNAL OF BODYWORK AND MOVEMENT THERAPIES	24	4	452-461	Michaeli, Arie
The role of physical therapy and rehabilitation after lumbar fusion surgery for degenerative disease: a systematic review	2017	JOURNAL OF NEUROSURGERY-SPINE	26	6	694-704	Madera, Marcella and Brady, Jeremy and Deily, Sylvia and McGinty, Trent and Moroz, Lee and Singh, Devender and Tipton, George and Truumees, Eeric and Seton Spine Rehabilation Study Grp
Specific Neurodynamic Exercises on Pain and Disability in Old Women with Chronic Mechanical Neck Pain: A Randomized Controlled Trial.	2023	Healthcare (Basel, Switzerland)	12	1		Polo-Ferrero L and Canchal-Crespo D and Sáez-Gutiérrez S and Dávila-Marcos A and Puente-González AS and Méndez-Sánchez R
Transcranial Magnetic Stimulation of the Dorsolateral Prefrontal Cortex Increases Posterior Theta Rhythm and Reduces Latency of Motor Imagery.	2023	Sensors (Basel, Switzerland)	23	10		Kurkin S and Gordleeva S and Savosenkov A and Grigorev N and Smirnov N and Grubov VV and Udoratina A and Maksimenko V and Kazantsev V and Hramov AE
Acute effects of a single neurodynamic mobilization session on range of motion and H-reflex in asymptomatic young subjects: A controlled study.	2023	Physiological reports	11	12	e15748	Cancela Á and Arias P and Rodríguez-Romero B and Chouza-Insua M and Cudeiro J
Early sleep after action observation and motor imagery training boosts improvements in manual dexterity.	2023	Scientific reports	13	1	2609	Temporiti F and Calcagno A and Coelli S and Marino G and Gatti R and Bianchi AM and Galli M
Effect of Neural Tissue Mobilization on Sensory-Motor Impairments in Breast Cancer Survivors with Lymphedema: An Experimental Study.	2023	Asian Pacific journal of cancer prevention : APJCP	24	1	313-319	Joshi D and Shah S and Shinde SB and Patil S
Effect of Physiotherapy to Correct Rounded Shoulder Posture in 30 Patients During the COVID-19 Pandemic in South Korea Using a Telerehabilitation Exercise Program to Improve Posture, Physical Function, and Reduced Pain, with Evaluation of Patient Satisfaction.	2022	Medical science monitor : international medical journal of experimental and clinical research	28		e938926	Lee Y and Jung KB
Effects of Neurodynamic Mobilization on Health-Related Quality of Life and Cervical Deep Flexors Endurance in Patients of Cervical Radiculopathy: A Randomized Trial.	2022	BioMed research international	2022		9385459	Rafiq S and Zafar H and Gillani SA and Waqas MS and Liaqat S and Zia A and Rafiq Y
Observation of the Auxiliary Treatment Effect of Low-Frequency Nerve Therapy Instrument after Hysteroscopy for Moderate and Severe Intrauterine Adhesions Based on Intelligent Medical Treatment.	2022	Journal of healthcare engineering	2022		2929800	Yin M and Pan Y
Effectiveness of Tendon and Nerve Gliding Exercises in the Treatment of Patients With Mild Idiopathic Carpal Tunnel Syndrome: A Randomized Controlled Trial.	2023	Hand (New York, N.Y.)	18	2	222-229	Abdolrazaghi HA and Khansari M and Mirshahi M and Ahmadi Pishkuhi M
Influence of Tensioner's Mobilization on the Centralization of Symptoms in Cervicobrachial Pain Syndrome: A Randomized Controlled Trial.	2022	Asian spine journal	16	1	119-126	Sudhakar K and Khan SA and Saraswat A and Makhija M
Short-term effect of the neurodynamic sliding technique on the flexibility of the hamstring muscles in college soccer player: A pilot randomized clinical trial	2023	RETOS-NUEVAS TENDENCIAS EN EDUCACION FISICA DEPORTE Y RECREACION		50	1010-1018	Escobar, Fabio Ciurlizza and Becerra-Bravo, Giancarlo and Bravo-Cucci, Sergio
Efecto a corto plazo de la técnica de deslizamiento neurodinámico sobre la flexibilidad de los músculos isquiosurales en futbolistas universitarios: un estudio piloto de ensayo clínico aleatorizado.	2023	Retos: Nuevas Perspectivas de Educación Física, Deporte y Recreación	50		1010-1018	Ciurlizza Escobar, Fabio and Becerra-Bravo, Giancarlo and Bravo-Cucci, Sergio
Comparing the immediate effects of different neural mobilization exercises on hamstring flexibility in recreational soccer players	2024	Hong Kong Physiotherapy Journal	44	2	147-155	D'Souza, C.J. and Rajasekar, S. and Shetty, R.L.
Effect of tibial nerve mobilization on balance & gait functions in subjects with subclinical diabetic neuropathy: A randomized clinical trial	2023	Journal of Diabetes and Metabolic Disorders	22	2	1283-1290	Sharma, S. and Kalia, V.
Effectiveness of Neurodynamic Interventions in Patients with Stroke: Protocol for a Systematic Review and Meta-analysis	2022	JMIR Research Protocols	11	9		Seid, A.A. and Moloro, A.H.
Efficacy of neural mobilization and Maitland accessory mobilization in patients with tennis elbow- randomized controlled trial	2024	Journal of Bodywork and Movement Therapies	38		525-533	Jain, C. and Goyal, M. and Kothiyal, S.
Hamstrings injury incidence, risk factors, and prevention in Rugby Union players: a systematic review	2023	Physician and Sportsmedicine	51	1	1-19	Chavarro-Nieto, C. and Beaven, M. and Gill, N. and Hébert-Losier, K.
