# Supplementary material for: Immediate and short-term effects of neurodynamic techniques on hamstring flexibility: A systematic review with meta-analysis
Source: PLoS One. 2025 Feb 6;20(2):e0318671. doi: 10.1371/journal.pone.0318671 (PMC11801537; doi:10.1371/journal.pone.0318671)
Supplement: S4 File — (XLSX) [file pone.0318671.s005.xlsx]

## Sheet: RISK OF BIAS
INMEDIATE EFFECTS
	Domain 1. Randomization process					Domain 2. Deviations from intended interventions												Domain 3. Mising outcome data						Domain 4. Measurement of the outcome							Domain 5. Selection of the reported result					Domain 6. Overall Bias
Study	1.1	1.2	1.3	1.0 Algorithm result	1.0 Assessor's Judgement	2.1 Were participants aware of their assigned intervention during the trial?	2.2 Were carers and people delivering the interventions aware of participants' assigned intervention during the trial?	2.3 Were there deviations from the intended intervention that arose because of the experimental context?	Note for 2.3	2.4 Were these deviations from intended intervention balanced between groups?	Note for 2.4	2.5 Were these deviations likely to have affected the outcome?	Note for 2.5	2.6 Was an appropriate analysis used to estimate the effect of assignment to intervention?	2.7 Was there potential for a substantial impact (on the result) of the failure to analyse participants in the group to which they were randomized?	2.0 Algorithm result	2.0 Assessor's Judgement	3.1	3.2	3.3	3.4	3.0 Algorithm result	3.0 Assessor's judgement	4.1	4.2	4.3	4.4	4.5	4.0 Algorithm result	4.0 Assessor's Judgement	5.1	5.2	5.3	5.0 Algorithm result	5.0 Assessor's Judgement	Algorithm's overall Judgement	Assessor's overall Judgement
Alshammari, 2019	Y	Y	N	Low	Low	Y	Y	PN		NA		NA		Y	NA	Low	Low	PY	NA	NA	NA	Low	Low	N	N	N	NA	NA	Low	Low	PN	PN	PN	Some concerns	Some concerns	Some concerns	Some concerns
Castellote-Caballero, 2014	PY	Y	N	Low	Low	N	PY	PN		NA		NA		PY	NA	Low	Low	Y	NA	NA	NA	Low	Low	N	N	N	NA	NA	Low	Low	N	N	N	Some concerns	Some concerns	Some concerns	Some concerns
Guru-Karthick, 2019	Y	Y	N	Low	Low	Y	PY	N		NA		NA		Y	NA	Low	Low	Y	NA	NA	NA	Low	Low	N	N	N	NA	NA	Low	Low	N	N	N	Some concerns	Some concerns	Some concerns	Some concerns
Mendez-Sanchez, 2010	Y	Y	N	Low	Low	Y	Y	N		NA		NA		PY	NA	Low	Low							N	N	N	NA	NA	Low	Low	NI	N	N	Some concerns	Some concerns	Some concerns	Some concerns
Mhatre, 2013	PN	NI	N	Some concerns	Some concerns	Y	Y	N		NA		NA		Y	NA	Low	Low	Y	NA	NA	NA	Low	Low	N	N	N	NA	NA	Low	Low	N	N	N	Some concerns	Some concerns	Some concerns	Some concerns
Satkunskiene, 2019	NI	NI	PN	Some concerns	Some concerns	Y	Y	PN		NA		NA		Y	NA	Low	Low	Y	NA	NA	NA	Low	Low	N	N	Y	N	NA	Low	Low	NI	N	N	Some concerns	Some concerns	Some concerns	Some concerns
Escobar, 2023	Y	Y	N	Low	Low	N	N	NA		NA		NA		Y	NA	Low	Low	Y	NA	NA	NA	Low	Low	N	N	N	NA	NA	Low	Low	N	N	N	Some concerns	Some concerns	Some concerns	Some concerns
SHORT-TERM EFFECTS
	Domain 1. Randomization process					Domain 2. Deviations from intended interventions												Domain 3. Mising outcome data						Domain 4. Measurement of the outcome							Domain 5. Selection of the reported result					Domain 6. Overall Bias
Study	1.1	1.2	1.3	1.0 Algorithm result	1.0 Assessor's Judgement	2.1 Were participants aware of their assigned intervention during the trial?	2.2 Were carers and people delivering the interventions aware of participants' assigned intervention during the trial?	2.3 Were there deviations from the intended intervention that arose because of the experimental context?	Note for 2.3	2.4 Were these deviations from intended intervention balanced between groups?	Note for 2.4	2.5 Were these deviations likely to have affected the outcome?	Note for 2.5	2.6 Was an appropriate analysis used to estimate the effect of assignment to intervention?	2.7 Was there potential for a substantial impact (on the result) of the failure to analyse participants in the group to which they were randomized?	2.0 Algorithm result	2.0 Assessor's Judgement	3.1	3.2	3.3	3.4	3.0 Algorithm result	3.0 Assessor's judgement	4.1	4.2	4.3	4.4	4.5	4.0 Algorithm result	4.0 Assessor's Judgement	5.1	5.2	5.3	5.0 Algorithm result	5.0 Assessor's Judgement	Algorithm's overall Judgement	Assessor's overall Judgement
Areeudomwong, 2016	Y	Y	NI	Low	Low	Y	Y	N		NA		NA		Y	NA	Low	Low	Y	NA	NA	NA	Low	Low	PN	N	N	NA	NA	Low	Low	N	N	N	Some concerns	Some concerns	Some concerns	Some concerns
Castellote-Caballero, 2013	Y	PY	PN	Low	Low	Y	Y	N		NA		NA		PY	NA	Low	Low	Y	NA	NA	NA	Low	Low	N	N	N	NA	NA	Low	Low	NI	N	N	Some concerns	Some concerns	Some concerns	Some concerns
De Ridder, 2019	Y	Y	N	Low	Low	Y	Y	N		NA		NA		Y	NA	Low	Low	Y	NA	NA	NA	Low	Low	N	N	Y	N	NA	Low	Low	NI	N	PN	Some concerns	Some concerns	Some concerns	Some concerns
Muragod, 2017	Y	NI	N	Some concerns	Some concerns	Y	Y	PN		NA		NA		Y	NA	Low	Low	Y	NA	NA	NA	Low	Low	N	N	Y	PN	NA	Low	Low	N	N	N	Some concerns	Some concerns	Some concerns	Some concerns
Sharma, 2016	Y	Y	N	Low	Low	Y	Y	N		NA		NA		Y	NA	Low	Low	Y	NA	NA	NA	Low	Low	N	N	N	NA	NA	Low	Low	PY	N	N	Low	Low	Low	Low
Webright, 1997	NI	PY	PN	Low	Low	Y	Y	PN		NA		NA		PY	NA	Low	Low	Y	NA	NA	NA	Low	Low	N	PN	Y	PN	NA	Low	Low	NI	PN	PN	Some concerns	Some concerns	Some concerns	Some concerns
Escobar, 2023	Y	Y	N	Low	Low	N	N	NA		NA		NA		Y	NA	Low	Low	Y	NA	NA	NA	Low	Low	N	N	N	NA	NA	Low	Low	N	N	N	Some concerns	Some concerns	Some concerns	Some concerns
